# Supplementary material for: The Association of Dietary Polyamines with Mortality and the Risk of Cardiovascular Disease: A Prospective Study in UK Biobank
Source: Nutrients. 2024 Dec 16;16(24):4335. doi: 10.3390/nu16244335 (PMC11678356; doi:10.3390/nu16244335)
Supplement: Supplementary file 1 [file nutrients-16-04335-s001.zip]

Archive with 2 entries (2 files):
- Supplementary Material-Figure.pdf
- Supplementary Material-Table.pdf
